# Supplementary material for: Enhanced muscle MRI using deep learning: shorter acquisition time with improved image quality
Source: PeerJ. 2026 Mar 19;14:e21012. doi: 10.7717/peerj.21012 (PMC13006005; doi:10.7717/peerj.21012)
Supplement: Supplemental Information 4 [file peerj-14-21012-s004.xlsx]

## Sheet: Sheet1
	Name	ID	Gender	Age	SI1	SI2	SI3	SImean	SD1	SD2	SD3	SDmean	SIlesion1	SIlesion2	SIlesion3	SIlesion-mean	SNR	CNR	SI1-DL	SI2-DL	SI3-DL	Simean-DL	SD1-DL	SD2-DL	SD3-DL	Sdmean-DL	SIlesion1-DL	SIlesion2-DL	SIlesion3-DL	SIlesion-mean	SNR-DL	CNR-DL
1	xxx	xxxx	Female	65	41.26	43.54	46.05	43.6167	1.06	1.42	1.28	1.25333	147.48	148.76	147.66	147.967	34.8005	83.258	41.64	43.56	46.6	43.9333	0.9	0.83	0.91	0.88	135.93	133.79	133.37	134.363	49.9242	102.761
2	xxx	xxxx	Female	30	20.45	31.52	19.42	23.7967	1.97	2.19	2.26	2.14	387.09	413.89	384.9	395.293	11.1199	173.597	30.48	36.95	24.65	30.6933	0.96	1.1	1.15	1.07	425.71	425.99	415.96	422.553	28.6854	366.224
3	xxx	xxxx	Female	69	15.93	17.4	16.24	16.5233	1.35	1.34	1.59	1.42667	70.46	65.7	71.07	69.0767	11.5818	36.8364	20.49	20.43	17.96	19.6267	1.58	1.59	1.56	1.57667	67.12	64.97	68.15	66.7467	12.4482	29.8858
4	xxx	xxxx	Female	30	15.06	15.25	15.79	15.3667	1.3	1.29	1.35	1.31333	57.32	54.05	56.58	55.9833	11.7005	30.9264	27.04	23.5	28.73	26.4233	1.01	1.27	1.04	1.10667	51.62	46.62	52.83	50.3567	23.8765	21.6265
5	xxx	xxxx	male	65	23.11	22.9	21.47	22.4933	1.92	1.46	1.55	1.64333	121.64	126.75	117.63	122.007	13.6876	60.5558	20.06	23.42	21.95	21.81	1.15	1.33	1.61	1.36333	118.71	123.85	115.78	119.447	15.9976	71.6161
6	xxx	xxxx	Female	40	31.77	33	31.49	32.0867	0.77	1.07	0.71	0.85	72.95	75.08	72	73.3433	37.749	48.5373	19.6	19.97	18.67	19.4133	0.61	0.67	0.53	0.603333	50.05	47.94	49.4	49.13	32.1768	49.2541
7	xxx	xxxx	Male	16	14.37	16.51	15.25	15.3767	1.31	1.15	1.26	1.24	82.67	78.98	83.29	81.6467	12.4005	53.4435	15.25	12.14	10.98	12.79	0.9	0.89	0.89	0.893333	69.69	65.48	66.23	67.1333	14.3172	60.8321
8	xxx	xxxx	Male	38	31.65	31.96	33.34	32.3167	1.08	0.86	1.17	1.03667	172.06	177.8	175.97	175.277	31.1736	137.904	32.5	30.8	33.38	32.2267	0.91	1.04	0.96	0.97	161.98	155.53	164.55	160.687	33.2234	132.433
9	xxx	xxxx	Female	64	49.52	42.14	52.34	48	2.42	1.18	1.36	1.65333	143.65	132.95	149.21	141.937	29.0323	56.8165	40.48	35.89	44.15	40.1733	0.99	1.11	0.93	1.01	115.36	108.05	123.49	115.633	39.7756	74.7129
10	xxx	xxxx	Female	50	42.59	41.29	42.14	42.0067	0.98	0.9	1.1	0.993333	80.94	80.71	83.07	81.5733	42.2886	39.8322	38.97	38.02	41.41	39.4667	0.71	0.74	0.7	0.716667	72.66	69.45	70.99	71.0333	55.0698	44.0465
11	xxx	xxxx	Female	49	64.79	62.52	72.05	66.4533	1.53	1.64	1.74	1.63667	342.79	333.64	360.17	345.533	40.6029	170.517	63.3	63.82	64.37	63.83	1	1.02	0.95	0.99	306.77	293.8	322.44	307.67	64.4747	246.303
12	xxx	xxxx	Female	48	51	55.34	54.84	53.7267	1.03	1.31	1.1	1.14667	112.8	112.11	115.57	113.493	46.8547	52.1221	47.44	47.17	48.12	47.5767	1.02	1.11	1.18	1.10333	107.2	103.83	107.26	106.097	43.1208	53.0393
13	xxx	xxxx	Male	41	45.16	46.27	42.93	44.7867	1.58	1.14	1.3	1.34	191.16	190.2	185.11	188.823	33.4229	107.49	39.11	39.99	37.06	38.72	0.89	0.88	1.06	0.943333	174.55	169.05	167.59	170.397	41.0459	139.587
14	xxx	xxxx	Female	48	47.2	49.77	47.97	48.3133	1.1	0.9	1.03	1.01	112.1	113.91	107.23	111.08	47.835	62.1452	44.34	45.23	45.19	44.92	0.8	0.78	0.74	0.773333	99.21	101.83	96.31	99.1167	58.0862	70.0819
15	xxx	xxxx	Female	65	67.01	62.09	65.93	65.01	1.12	1.54	1.17	1.27667	249.74	238.61	266.71	251.687	50.9217	146.222	61.54	56.18	61.22	59.6467	1.26	1.16	1.33	1.25	222.37	213.72	236.08	224.057	47.7173	131.528
16	xxx	xxxx	Female	17	46.64	46.12	46.24	46.3333	1.02	1.35	1.2	1.19	97.15	97	98.02	97.39	38.9356	42.9048	42.18	42.21	43.46	42.6167	0.79	0.77	0.84	0.8	85.16	88.14	84.5	85.9333	53.2708	54.1458
17	xxx	xxxx	Male	67	152.4	148.88	161.68	154.32	1.27	1.32	1.25	1.28	203.35	192.46	222.31	206.04	120.562	40.4062	140.27	133.38	144.06	139.237	0.86	0.93	0.91	0.9	178.56	157.48	158.07	164.703	154.707	28.2963
18	xxx	xxxx	Female	52	80.23	79.5	77.76	79.1633	1.33	1.17	1.33	1.27667	132.47	131.31	134.43	132.737	62.0078	41.9634	72.08	74.65	73.36	73.3633	0.85	0.85	0.88	0.86	116.6	114.62	120.05	117.09	85.3062	50.845
19	xxx	xxxx	Female	50	37.22	37.73	39.01	37.9867	1.16	1.1	1.14	1.13333	128.68	128.18	133.33	130.063	33.5176	81.2441	32.47	31.42	32.97	32.2867	0.84	0.8	0.86	0.833333	116.73	118.05	120.85	118.543	38.744	103.508
20	xxx	xxxx	Female	48	54.85	53.68	53.63	54.0533	1.46	1.45	1.49	1.46667	193.03	202.55	187.79	194.457	36.8545	95.7295	46.68	43.86	48.72	46.42	0.88	0.89	1.02	0.93	170.76	184.38	160.32	171.82	49.914	134.839
21	xxx	xxxx	Male	52	63.37	59.53	65.48	62.7933	1.26	1.54	1.29	1.36333	144.84	145.98	149.67	146.83	46.0587	61.6406	59.21	57.78	63.7	60.23	0.8	0.77	0.93	0.833333	131.48	132.45	133.25	132.393	72.276	86.596
22	xxx	xxxx	Female	46	40.32	41.81	41.05	41.06	0.89	0.89	0.88	0.886667	88.68	89.88	90.61	89.7233	46.3083	54.8835	35.51	38.38	36.63	36.84	0.81	0.86	0.84	0.836667	86.89	86.49	86.09	86.49	44.0319	59.3426
23	xxx	xxxx	Female	66	30.94	32.47	30.37	31.26	1.02	0.87	1.04	0.976667	105.84	106.69	107.3	106.61	32.0068	77.1502	25.72	26.93	28.83	27.16	0.72	0.65	0.71	0.693333	91.3	94.79	89.97	92.02	39.1731	93.5481
24	xxx	xxxx	Female	60	65.42	65.9	66.7	66.0067	1.22	1.28	1.15	1.21667	111.09	108.72	110.9	110.237	54.2521	36.3534	63.92	65.91	68.57	66.1333	1.28	1.09	1.18	1.18333	106.47	105.19	104.62	105.427	55.8873	33.2056
25	xxx	xxxx	Male	39	49.02	48.6	48.82	48.8133	1.25	1.16	1.31	1.24	131.59	128.06	137.1	132.25	39.3656	67.2876	41.95	40.78	41.18	41.3033	0.92	0.87	0.79	0.86	112.29	108.24	114.62	111.717	48.0271	81.876
26	xxx	xxxx	Female	39	43.4	44.1	52.25	46.5833	1.16	1.13	1.1	1.13	134.31	139.55	134.23	136.03	41.2242	79.1563	37.82	36.29	45.35	39.82	0.86	0.83	0.77	0.82	116.69	122.06	119.42	119.39	48.561	97.0366
27	xxx	xxxx	Female	59	76.63	78.42	72.78	75.9433	1.05	1.3	1.07	1.14	149.47	152.53	148.97	150.323	66.617	65.2456	68.38	70.36	62.77	67.17	0.75	0.8	0.75	0.766667	131.59	133.63	132.16	132.46	87.613	85.1609
28	xxx	xxxx	Female	46	55.85	56.68	54.68	55.7367	0.7	0.8	1.07	0.856667	168.02	176.64	162.79	169.15	65.0623	132.389	47.7	47.71	47.06	47.49	0.6	0.56	0.58	0.58	148.34	162.96	151.7	154.333	81.8793	184.213
29	xxx	xxxx	Female	28	30.55	28.98	29.49	29.6733	0.99	1.02	1.04	1.01667	128.06	124.11	128.81	126.993	29.1869	95.7246	24.17	24.04	24.96	24.39	0.77	0.78	0.77	0.773333	114.05	110.13	115.15	113.11	31.5388	114.724
30	xxx	xxxx	Male	20	49.57	52.42	52	51.33	1.12	1.15	1.14	1.13667	69.45	67.14	67.98	68.19	45.1584	14.8328	43.72	45.17	41.15	43.3467	0.81	0.81	0.77	0.796667	61.34	60.73	61.49	61.1867	54.41	22.3933
31	xxx	xxxx	Male	51	40.55	39.55	41.51	40.5367	1.47	1.31	1.47	1.41667	222.84	220.8	223.16	222.267	28.6141	128.28	36.86	33.65	37.57	36.0267	0.99	0.87	0.96	0.94	185.59	186.18	202.78	191.517	38.3262	165.415
32	xxx	xxxx	Male	16	55.72	56.54	56.28	56.18	1.19	1.28	1.29	1.25333	78.91	79.03	79.11	79.0167	44.8245	18.2207	55.3	55.19	55.16	55.2167	0.91	0.85	0.79	0.85	75.32	76.34	77.45	76.37	64.9608	24.8863
33	xxx	xxxx	Male	16	51.13	54.55	48.29	51.3233	0.9	1.15	1.13	1.06	73.16	67.99	74.34	71.83	48.4182	19.3459	43.67	44.22	42.63	43.5067	0.88	0.93	0.84	0.883333	64.58	60.95	68.53	64.6867	49.2528	23.9774
