# Supplementary material for: Enhanced muscle MRI using deep learning: shorter acquisition time with improved image quality
Source: PeerJ. 2026 Mar 19;14:e21012. doi: 10.7717/peerj.21012 (PMC13006005; doi:10.7717/peerj.21012)
Supplement: Supplemental Information 6 [file peerj-14-21012-s006.xlsx]

## Sheet: Sheet1
No.	Name	ID	Gender	Age			overall image quality	Visibility of anatomical structures		Image quality				Diagnostic confidence	DL	overall image quality	Visibility of anatomical structures		Image quality				Diagnostic confidence
								thigh muscles	femoral bones	edge sharpness	contrast resolution	artifacts	noise				thigh muscles	femoral bones	edge sharpness	contrast resolution	artifacts	noise
1	xxx	xxxx	Female	65			3	4	4	4	3	3	4	4		4	5	5	5	4	3	4	5
2	xxx	xxxx	Female	30			3	3	5	3	3	4	4	3		3	3	5	4	4	3	4	4
3	xxx	xxxx	Female	69			3	3	3	3	3	4	4	3		3	3	4	4	4	3	4	3
4	xxx	xxxx	Female	30			3	3	4	3	3	4	4	3		3	3	4	4	4	3	4	4
5	xxx	xxxx	Male	65			3	3	4	3	3	3	4	4		4	4	5	4	4	3	4	4
6	xxx	xxxx	Female	40			4	4	4	4	3	4	4	4		4	4	5	5	4	4	4	5
7	xxx	xxxx	Male	16			3	4	4	4	4	4	4	4		4	4	5	5	5	4	4	5
8	xxx	xxxx	Male	38			3	4	5	4	4	3	3	4		4	4	5	5	5	4	4	5
9	xxx	xxxx	Female	64			3	3	4	3	3	3	4	4		4	5	5	4	5	4	4	5
10	xxx	xxxx	Female	50			4	4	4	4	4	4	4	5		4	4	5	5	5	4	4	5
11	xxx	xxxx	Female	49			4	4	5	4	4	4	4	5		4	4	5	5	5	4	4	5
12	xxx	xxxx	Female	48			3	4	4	4	4	3	4	4		4	4	5	5	5	4	4	5
13	xxx	xxxx	Male	41			3	4	4	4	4	3	4	4		4	5	5	5	5	4	4	5
14	xxx	xxxx	Female	48			4	4	4	4	4	4	4	5		4	4	5	5	5	4	4	5
15	xxx	xxxx	Female	65			3	4	4	4	4	3	4	4		4	4	4	5	5	4	4	5
16	xxx	xxxx	Female	17			4	4	4	4	4	4	4	5		4	4	5	5	5	4	4	5
17	xxx	xxxx	Male	67			3	3	4	3	3	3	4	4		4	4	5	4	4	4	4	5
18	xxx	xxxx	Female	52			3	4	4	4	4	3	4	4		4	4	5	5	5	4	4	5
19	xxx	xxxx	Female	50			4	4	4	4	4	4	4	4		4	5	5	5	5	4	4	5
20	xxx	xxxx	Female	48			4	4	4	4	4	4	4	5		4	4	5	5	5	4	4	5
21	xxx	xxxx	Male	52			3	4	4	4	4	3	4	5		4	4	5	5	5	4	4	5
22	xxx	xxxx	Female	46			3	3	4	3	3	3	4	4		4	4	5	4	4	4	3	5
23	xxx	xxxx	Female	66			3	3	4	3	3	3	4	4		4	4	4	4	5	4	4	5
24	xxx	xxxx	Female	60			3	3	4	3	4	3	4	4		4	4	4	4	5	4	5	5
25	xxx	xxxx	Male	39			4	4	4	4	4	4	4	5		5	5	4	5	5	5	5	5
26	xxx	xxxx	Female	39			3	3	4	3	3	3	4	4		4	4	4	4	4	4	5	5
27	xxx	xxxx	Female	59			3	4	5	3	3	3	4	4		4	5	5	4	4	4	5	5
28	xxx	xxxx	Female	46			3	3	5	3	3	3	4	4		4	5	5	4	5	4	5	5
29	xxx	xxxx	Female	28			3	4	5	3	3	3	4	4		4	5	5	5	5	4	5	4
30	xxx	xxxx	Male	20			3	3	4	3	3	3	4	4		3	3	4	4	4	3	4	4
31	xxx	xxxx	Male	51			3	4	5	3	3	3	4	4		5	5	5	5	5	4	5	5
32	xxx	xxxx	Male	16			3	3	4	3	3	3	4	4		5	4	5	4	4	4	5	5
33	xxx	xxxx	Male	16			4	4	5	3	3	4	4	5		4	4	5	4	4	4	4	5
5-point Likert scales: 1-very poor: very poor clarity of anatomical structures; non-diagnostic with very high impact of artifacts and noise. 2-Poor: poor clarity of anatomical structures; non-diagnostic with high impact of artifacts and noise. 3-Moderate: adequate clarity of anatomical structures; moderate artifacts and noise with acceptable image quality. 4-Good: good clarity of anatomical struc…
